# Supplementary material for: High-dose testosterone supplementation disturbs liver pro-oxidant/antioxidant balance and function in adolescent male Wistar rats undergoing moderate-intensity endurance training
Source: PeerJ. 2020 Nov 19;8:e10228. doi: 10.7717/peerj.10228 (PMC7680624; doi:10.7717/peerj.10228)
Supplement: Supplemental Information 1 — EndTr+TE data contains the raw data for the endurance-trained (EndTr) rats given concurrent testosterone enanthate (TE) treatment. ITr data contains the raw data for blood serum lipids only of their age-matched TE-untreated sedentary counterparts. Each data row corresponds to a single rat; empty cells denote missing data. [file peerj-08-10228-s001.xlsx]

## Sheet: EndTr+TE data
Group	TE treatment	Serum TT, nmol/l	Start BW, g	End BW, g	LW/BW	Liver weight, g	AST, U/l	ALP, U/l	ALT, U/l	GGT, U/l	SOD, U/mg protein	CAT, U/mg protein	GR, U/mg protein	GPX, mU/mg protein	TBARS, nmol MDA/g tissue	GSH, µmol/g tissue	a-Tocoph., nmol/g tissue	g-Tocoph., nmol/g tissue	Total Chol., mg/dl	TG, mg/dL	HDL-Chol., mg/dL	LDL-Chol., mg/dL	LDL-Ch/HDL-Chol.	TG/HDL-Chol.	Tot.Chol./HDL-Chol.	TE dose, mg/kg/week
EndTr	0 mg/kg/week	6.4	99	324	0.0360802	11.69	140.1	158	53.8	0.7	9.15	6.63	15.91	351.8	1157.82	5.76	46.8064	0.919171	75.01	42.67	32.01	28	0.874727	1.33302	2.34333	0
EndTr	0 mg/kg/week	1.6	104	290	0.0395517	11.47	152.1	128	52.3	1.1	9.63	13.34	13.91	327.5	552.99	3.8	48.1995	0.92637	75.09	29.33	25.89	34.18	1.3202	1.13287	2.90035	0
EndTr	0 mg/kg/week	1.68	98	247	0.0291093	7.19	107	124	62.2	1.3	11.47	11.01	7.85	220.3	1210.53	4.16	45.6456	0.895171	73.68	43.38	35.07	23.87	0.680639	1.23695	2.10094	0
EndTr	0 mg/kg/week	2.51	101	316	0.0290823	9.19	244.7	231	62.1	0.7	8.83	10.82	11.58	211.3	1146.5	3.75	42.0469	0.811174	89.82	64.67	33.05	38.81	1.17428	1.95673	2.7177	0
EndTr	0 mg/kg/week	3.8	104	335	0.0345373	11.57	185.6	169	60.9	1.3	9.26	8.67	7.05	392.26	974.6	3.41	50.0104	0.758376	74.44	79.13	28.63	30.92	1.07999	2.76388	2.60007	0
EndTr	0 mg/kg/week	1.14	102	323	0.0335913	10.85	181.15	168	41.9	1.4	9.6	7.49	8.68	298.96	784.24	3.5	65.7983	1.31036	93.33	56.08	29.12	45.54	1.56387	1.92582	3.20501	0
EndTr	0 mg/kg/week	5.57	91	273	0.03337	9.11	195.15	150	77.4	1.2	9.15	7.02	12.63	231.3	934.37	2.83	50.5677	0.94317	78.25	50.67	28.63	33.97	1.18652	1.76982	2.73315	0
EndTr	0 mg/kg/week		99	287	0.0379094	10.88	260.3	154	90.8	1.2	9.02	5.54	8.87	347.79	699.79	4.08	49.964	0.971969	74.04	44.02	31.59	27.64	0.87496	1.39348	2.34378	0
EndTr	0 mg/kg/week		109	307	0.0339088	10.41	143.5	147	45.8	1.1	7.78	9.93	6.33	369	545.07	6.88	64.9161	1.29596	72.46	48.21	29.89	28.08	0.939445	1.61291	2.42422	0
EndTr	0 mg/kg/week		109	304	0.0348355	10.59	176.3	140	60.8	1.4	10.63	8	10.31	347.3	388.96	4.24	68.329	1.07037	84.91	46.67	30.27	37.66	1.24414	1.54179	2.80509	0
EndTr+TE8	8 mg/kg/week	2.59	114	303	0.0428383	12.98	194.8	156	59.6	1.3	8.4	2.45	6.28	272.96	1047.85	3.4	65.5197	1.23116	97.54	90.69	18.95	59.08	3.11768	4.78575	5.14723	8
EndTr+TE8	8 mg/kg/week	5.44	115	289	0.0433218	12.52	213	156	73.6	1.2	8.71	4.78	11.4	350.9	1048.32	3.8	50.5444	0.808774	82.81	78.52	20.31	45.94	2.26194	3.86608	4.0773	8
EndTr+TE8	8 mg/kg/week	5.17	120	321	0.0441745	14.18	171.4	151	72.1	1.6	8.22	1.78	3.12	384.5	965.22	3.51	52.6108	1.24796	68.77	67.34	22.04	32.98	1.49637	3.05535	3.12024	8
EndTr+TE8	8 mg/kg/week	3.94	102	300	0.0353	10.59	164.1	160	76.1	1.6	8.23	2.8	14.29	285.15	927.9	3.91	57.2543	1.18796	66.14	46.65	25.39	27.52	1.08389	1.83734	2.60496	8
EndTr+TE8	8 mg/kg/week	5.88	108	323	0.0458204	14.8	172.4	168	67.1	1.2	9.06	4.11	9.93	376.44	908.96	3.66	56.3256	1.23116	67.54	78.67	22.15	31.88	1.43928	3.55169	3.04921	8
EndTr+TE8	8 mg/kg/week	4.25	107	309	0.0336893	10.41	145.6	175	98.5	1.1	9.12	4.37	5.62	195.34	934.24	2.51	53.6324	1.09916	75.79	55.79	24.43	36.2	1.48178	2.28367	3.10233	8
EndTr+TE8	8 mg/kg/week	5.54	109	308	0.0343831	10.59	169.9	185	61.5	1.2	9.47	5.72	16.26	216.7	911.4	2.83	56.5578	1.18316	76.49	39.37	23.02	38.17	1.65812	1.71025	3.32276	8
EndTr+TE8	8 mg/kg/week	4.13	100	323	0.0401858	12.98	222.9	167	67.9	2.3	9.06	5.17	8	281.1	996.49	3.15	61.2941	0.93837	69.65	51.32	31.32	24.4	0.779055	1.63857	2.22382	8
EndTr+TE8	8 mg/kg/week	8.25	120	317	0.0394953	12.52	152.3	161	57.5	1.3	9.12	4.79	8.08	240.3	921.58	2.91	48.5477	0.647979	68.07	43.3	24.4	30.06	1.23197	1.77459	2.78975	8
EndTr+TE80	80mg/kg/week	50.55	118	230	0.0323478	7.44	177.2	167	96.9	1.9	7.42	1.02	12.81	218.6	1181.46	4.82	52.309	1.27436	68.87	72.01	24.43	30.67	1.25542	2.94761	2.81907	80
EndTr+TE80	80mg/kg/week	31.6	112	270	0.0316667	8.55	198.1	169	84.9	1.7	7.68	5.52	15.83	367.48	1586.49	3.94	50.4748	0.916771	80.71	68.31	19.21	45.36	2.36127	3.55596	4.20146	80
EndTr+TE80	80mg/kg/week	27.95	117	264	0.0332576	8.78	208.5	173	60.1	2.3	7.44	1.76	4.41	334	1094.31	3.78	49.5693	1.02957	75.14	44.18	21.92	38.19	1.74224	2.01551	3.42792	80
EndTr+TE80	80mg/kg/week	33.15	119	239	0.0327615	7.83	207.8	190	77.1	1.4	8.72	3.21	10.31	258.5	1056.09	3.79	43.1613	0.842373	63.86	43.32	18.81	32.28	1.71611	2.30303	3.395	80
EndTr+TE80	80mg/kg/week	32.65	114	255	0.0333333	8.5	181.2	178	89.6	1.6	9.48	1.68	9.12	197.73	1722.04	3.81	60.7601	1.13756	66.44	35.33	28.6	24.55	0.858392	1.23531	2.32308	80
EndTr+TE80	80mg/kg/week	34.7	113	239	0.0328033	7.84	196.2	173	61.5	1.7	6.92	3.24	14.94	238.9	863.21	4.1	52.7501	0.878372	77.89	50.81	17.95	44.36	2.47131	2.83064	4.33928	80
EndTr+TE80	80mg/kg/week	32.6	103	213	0.0288263	6.14	171.9	165	87	2.1	8.65	2.79	4.79	168.3	931.14	2.71	52.5412	0.815974	53.33	36.09	20.88	21.78	1.0431	1.72845	2.55412	80
EndTr+TE80	80mg/kg/week	36.15	100	231	0.0306061	7.07	241.2	179	58.9	1.6	9.16	2.4	14.65	307	1008.31	3.65	52.3322	0.911971	72.98	26.25	16.91	41.47	2.4524	1.55234	4.31579	80
EndTr+TE80	80mg/kg/week	33.8	109	277	0.0315884	8.75	177.1	189	76.8	1.9	7.06	1.14	7.95	361.34	1107.3	3.78	51.1017	1.27196	56.84	32.22	19.12	26.35	1.37814	1.68515	2.9728	80
EndTr+TE80	80mg/kg/week	30.95	104	282	0.0286525	8.08	162.3	172	67.2	1.2	8.76	3.12	9.09	283.9	1285.35	3.57	50.1498	0.921571	83.33	32.67	22.76	43.9	1.92882	1.43541	3.66125	80
EndTr+TE80	80mg/kg/week	31.75	98	265	0.0281132	7.45	159.7	208	53.1	1.8	7.3	5.62	7.09	296.1	1903	3.29	46.0867	0.61918	78.62	27.34	23.98	38.92	1.62302	1.14012	3.27857	80
EndTr+TE80	80mg/kg/week		103	255	0.0464706	11.85	192.6	201	89.1	2.3	7.67	4.41	3.55	341.7	1200.91	4.04	47.1779	0.880772	78.25	34.07	20.13	42.47	2.10979	1.6925	3.88723	80

## Sheet: UTr data
Group	TE treatment	Total Chol., mg/dl	TG, mg/dL	HDL-Chol., mg/dL	LDL-Chol., mg/dL	LDL-Ch/HDL-Chol.	TG/HDL-Chol.	Tot.Chol./HDL-Chol.	TE dose, mg/kg/week
UTr	0 mg/kg/week	87.72	86.02	27.72	42.46	1.53175	3.10317	3.1645	0
UTr	0 mg/kg/week	98.25	92.28	31.18	47.42	1.52085	2.95959	3.15106	0
UTr	0 mg/kg/week	99.12	90.67	29.02	50.28	1.7326	3.1244	3.41558	0
UTr	0 mg/kg/week	105.96	80.31	27.25	57.52	2.11083	2.94716	3.88844	0
UTr	0 mg/kg/week	76.49	56.49	28.97	32.22	1.11219	1.94995	2.64032	0
UTr	0 mg/kg/week	86.32	56.05	26.74	42.32	1.58265	2.09611	3.22812	0
UTr	0 mg/kg/week	75.79	54.21	33.68	26.95	0.800178	1.60956	2.2503	0
UTr	0 mg/kg/week	81.4	79.33	27.36	37.76	1.38012	2.89949	2.97515	0
UTr	0 mg/kg/week	80.7	70.09	34.83	29.73	0.853575	2.01235	2.31697	0
UTr	0 mg/kg/week	87.02	66.67	27.6	42.02	1.52246	2.41558	3.1529	0
UTr	0 mg/kg/week	82.81	47.33	30.73	35.52	1.15587	1.54019	2.69476	0
